# Supplementary material for: Vein of Marshall Collateralization during Ethanol Infusion in Atrial Fibrillation: Solution for Effective Myocardium Staining
Source: J Clin Med. 2022 Dec 30;12(1):309. doi: 10.3390/jcm12010309 (PMC9821427; doi:10.3390/jcm12010309)
Supplement: Supplementary file 1 [file jcm-12-00309-s001.zip]

Archive with 1 entries (1 files):
- jcm-2083406-supplementary.pdf
